# Supplementary material for: Analysis of the Neutralizing Activity of Antibodies Targeting Open or Closed SARS-CoV-2 Spike Protein Conformations
Source: Int J Mol Sci. 2022 Feb 14;23(4):2078. doi: 10.3390/ijms23042078 (PMC8876721; doi:10.3390/ijms23042078)
Supplement: Supplementary file 1 [file ijms-23-02078-s001.zip]

Archive with 1 entries (1 files):
- ijms-1560335-supplementary.pdf
